# Supplementary material for: ChemMORT: an automatic ADMET optimization platform using deep learning and multi-objective particle swarm optimization
Source: Brief Bioinform. 2024 Feb 20;25(2):bbae008. doi: 10.1093/bib/bbae008 (PMC10883642; doi:10.1093/bib/bbae008)
Supplement: supplementary_materials_bbae008 [file supplementary_materials_bbae008.zip]

Archive with 9 entries (8 files):
- supplementary_materials_bbae008/Figure S1.tif
- supplementary_materials_bbae008/Supporting Information.docx
- supplementary_materials_bbae008/Table S1.docx
- supplementary_materials_bbae008/Table S2.docx
- supplementary_materials_bbae008/Table S3.docx
- supplementary_materials_bbae008/Table S4.docx
- supplementary_materials_bbae008/Table S5.docx
- supplementary_materials_bbae008/Table S6.docx
- supplementary_materials_bbae008/
